# Supplementary material for: Permian ancestors of Hymenoptera and Raphidioptera
Source: Zookeys. 2013 Dec 4;(358):45–67. doi: 10.3897/zookeys.358.6289 (PMC3867179; doi:10.3897/zookeys.358.6289)
Supplement: XML Treatment for Archimegaloptera [file zookeys.358.6289-treatment2.xml]

<!DOCTYPE tp:taxon-treatment
  PUBLIC "-//TaxonX//DTD Taxonomic Treatment Publishing DTD v0 20100105//EN" "tax-treatment-NSO.dtd">
<tp:taxon-treatment xmlns:tp="http://www.plazi.org/taxpub"><tp:treatment-meta><mixed-citation publication-type="journal"><person-group><name><surname>Shcherbakov</surname><given-names>Dmitry E.</given-names></name></person-group><article-title>Permian ancestors of Hymenoptera and Raphidioptera</article-title><source>Zookeys</source><day>4</day><month>12</month><year>2013</year><volume>2013</volume><issue>358</issue><fpage>45</fpage><lpage>67</lpage><pub-id pub-id-type="doi">10.3897/zookeys.358.6289</pub-id></mixed-citation></tp:treatment-meta><tp:nomenclature><label>Suborder</label><tp:taxon-name>
                        <tp:taxon-name-part taxon-name-part-type="subordo">Archimegaloptera</tp:taxon-name-part>
                    </tp:taxon-name><tp:taxon-authority>Engel, 2004</tp:taxon-authority></tp:nomenclature><tp:treatment-sec sec-type="Diagnosis"><title>Diagnosis.</title><p>As for the family.</p></tp:treatment-sec><tp:treatment-sec sec-type="Composition"><title>Composition.</title><p><tp:taxon-name>Parasialidae</tp:taxon-name> Ponomarenko, 1977</p></tp:treatment-sec></tp:taxon-treatment>
