# Supplementary material for: Permian ancestors of Hymenoptera and Raphidioptera
Source: Zookeys. 2013 Dec 4;(358):45–67. doi: 10.3897/zookeys.358.6289 (PMC3867179; doi:10.3897/zookeys.358.6289)
Supplement: XML Treatment for Parasialidae [file zookeys.358.6289-treatment3.xml]

<!DOCTYPE tp:taxon-treatment
  PUBLIC "-//TaxonX//DTD Taxonomic Treatment Publishing DTD v0 20100105//EN" "tax-treatment-NSO.dtd">
<tp:taxon-treatment xmlns:tp="http://www.plazi.org/taxpub"><tp:treatment-meta><mixed-citation publication-type="journal"><person-group><name><surname>Shcherbakov</surname><given-names>Dmitry E.</given-names></name></person-group><article-title>Permian ancestors of Hymenoptera and Raphidioptera</article-title><source>Zookeys</source><day>4</day><month>12</month><year>2013</year><volume>2013</volume><issue>358</issue><fpage>45</fpage><lpage>67</lpage><pub-id pub-id-type="doi">10.3897/zookeys.358.6289</pub-id></mixed-citation></tp:treatment-meta><tp:nomenclature><label>Family</label><tp:taxon-name>
                        <tp:taxon-name-part taxon-name-part-type="familia">Parasialidae</tp:taxon-name-part>
                        <object-id xmlns:xlink="http://www.w3.org/1999/xlink" xlink:type="simple">http://species-id.net/wiki/Parasialidae</object-id>
                    </tp:taxon-name><tp:taxon-authority>Ponomarenko, 1977</tp:taxon-authority></tp:nomenclature><tp:treatment-sec sec-type="Diagnosis"><title>Diagnosis.</title><p>Medium-sized insects (wings 6.5–17 mm long). Sc joining base of pterostigma; RP origin rather distal; RP and MA deeply forked; rp-ma crossvein present; MP once forked (much beyond R fork). Free base of MA developed as crossvein originating from M stem. Anal area at least 1/2 wing length. In forewing, RP+MA angled forwards at base of pterostigma, M and CuA forming long anastomosis (ending nearly level to R fork), M arched forwards distad of anastomosis, free base of MA just beyond M+CuA fork, and CuA forked. In hind wing (<xref ref-type="fig" rid="F2">Fig. 6</xref>), M and CuA connected by very oblique arculus, CuA simple, and anal area variable (narrow in smaller species and broadened in larger species). Nygmata present. Veins and wing membrane evenly covered with short hairs. Short-bodied, somewhat dorsoventrally depressed. Head large, markedly transverse. Pronotum small, very short; pterothorax homonomous; legs short. Abdomen rather short, with short, well sclerotized segments. Male genitalia without prominent genital capsule, gonocoxites directed caudad, clavate gonostyles directed mediad.</p></tp:treatment-sec><tp:treatment-sec sec-type="Composition"><title>Composition.</title><p><italic><tp:taxon-name>Parasialis</tp:taxon-name></italic> Ponomarenko, 1977 (Lower to ?Upper Permian of Eurasia; 4 species; <xref ref-type="fig" rid="F1">Figs 1</xref>, <xref ref-type="fig" rid="F2">5</xref>, <xref ref-type="fig" rid="F3">7</xref>, <xref ref-type="fig" rid="F3">8</xref>), <italic><tp:taxon-name>Sojanasialis</tp:taxon-name></italic> Ponomarenko, 1977 (Middle Permian of Soyana; monobasic).</p></tp:treatment-sec><tp:treatment-sec sec-type="Remarks"><title>Remarks.</title><p>In the wing structure <tp:taxon-name>Parasialidae</tp:taxon-name> are similar to <tp:taxon-name>Sialidae</tp:taxon-name>, but in the latter the R and MP forks are more proximal in the forewing, and the nygmata are absent.</p><p>The hind wings of <tp:taxon-name>Parasialidae</tp:taxon-name> differ from the forewings in the basal mcu crossvein (arculus) developed instead of M+CuA anastomosis, and CuA unbranched. The hind wing anal area is expanded, with up to six unbranched anal veins in larger parasialids, but relatively small in the smallest parasialid, <italic><tp:taxon-name>Parasialis rozhkovi</tp:taxon-name></italic> (likewise in <tp:taxon-name>Sialidae</tp:taxon-name> the extent of the hind wing anal area depends on the body size and abdomen mass, so that e.g. in males of smaller species of <italic><tp:taxon-name>Indosialis</tp:taxon-name></italic> the fore and hind wings have anal areas of equal size).</p></tp:treatment-sec><tp:treatment-sec><!--Section generated to contain objects referenced in tp:taxon-treatment.--><fig id="F2" position="float" orientation="portrait"><label>Figures 5–6.</label><caption><p><tp:taxon-name>Parasialidae</tp:taxon-name>: <bold>5</bold> <italic><tp:taxon-name>Parasialis dissedens</tp:taxon-name></italic>, holotype forewing (mirror image) <bold>6</bold> gen. indet.,hind wing PIN 3353/1073. Scale bars, 2 mm.</p></caption><graphic xmlns:xlink="http://www.w3.org/1999/xlink" xlink:href="ZooKeys-358-045-g002.jpg" position="float" orientation="portrait" xlink:type="simple"/></fig><fig id="F1" position="float" orientation="portrait"><label>Figures 1–4.</label><caption><p>Forewing venation: <bold>1</bold> <italic><tp:taxon-name>Parasialis latipennis</tp:taxon-name></italic> (<tp:taxon-name>Parasialidae</tp:taxon-name>; veins named) <bold>2</bold> <tp:taxon-name>Xyelidae</tp:taxon-name> (based mainly on Triassic <italic><tp:taxon-name>Asioxyela paurura</tp:taxon-name></italic> and <italic><tp:taxon-name>Madygenius primitivus</tp:taxon-name></italic>; cells named) <bold>3</bold> <italic><tp:taxon-name>Nanosialisponomarenkoi</tp:taxon-name></italic> gen. et sp. n. (<tp:taxon-name>Nanosialidae</tp:taxon-name>) <bold>4</bold> <italic><tp:taxon-name>Grimaldiraphidia</tp:taxon-name></italic> cf. <italic>parvula</italic> (<tp:taxon-name>Mesoraphidiidae</tp:taxon-name>). Black dots, nygmata. Not to scale.</p></caption><graphic xmlns:xlink="http://www.w3.org/1999/xlink" xlink:href="ZooKeys-358-045-g001.jpg" position="float" orientation="portrait" xlink:type="simple"/></fig><fig id="F3" position="float" orientation="portrait"><label>Figures 7–14.</label><caption><p><bold>7–8</bold> <tp:taxon-name>Parasialidae</tp:taxon-name>: <bold>7</bold> <italic><tp:taxon-name>Parasialis rozhkovi</tp:taxon-name></italic>, holotype male <bold>8</bold> <italic><tp:taxon-name>Parasialis latipennis</tp:taxon-name></italic>, holotype forewing (arrowheads, nygmata) <bold>9–10</bold> <tp:taxon-name>Nanosialidae</tp:taxon-name>: <bold>9</bold> <italic><tp:taxon-name>Nanosialis ponomarenkoi</tp:taxon-name></italic> gen. et sp. n., holotype forewing PIN 3840/2603A (SEM, SE; mirror image) <bold>10</bold> <italic><tp:taxon-name>Nanosialis ?ponomarenkoi</tp:taxon-name></italic>, body with superimposed wings PIN 3840/2604A (counterpart; arrowhead, incision of 1st abdominal tergite)  <bold>11–12</bold> <tp:taxon-name>Xyelidae</tp:taxon-name>: <bold>11</bold> <italic><tp:taxon-name>Asioxyela paurura</tp:taxon-name></italic> (<tp:taxon-name>Archexyelinae</tp:taxon-name>) forewing PIN 2785/2491 <bold>12</bold> female <tp:taxon-name>Xyelinae</tp:taxon-name> indet., PIN 2452/582 <bold>13–14</bold> <tp:taxon-name>Mesoraphidiidae</tp:taxon-name>: <bold>13</bold> female gen. indet., PIN 2997/2662, halves of ovipositor separated <bold>14</bold> female <tp:taxon-name>Nanoraphidiini</tp:taxon-name> indet., PIN 2784/1127. Permian of Russia (<bold>7–10</bold>), Triassic of Madygen, Kyrgyzstan (<bold>11</bold>), Jurassic of Karatau, Kazakhstan (<bold>12–14</bold>). Scale bars, 2 mm (<bold>7, 8, 11–14</bold>), 500 µm (<bold>9, 10</bold>).</p></caption><graphic xmlns:xlink="http://www.w3.org/1999/xlink" xlink:href="ZooKeys-358-045-g003.jpg" position="float" orientation="portrait" xlink:type="simple"/></fig></tp:treatment-sec></tp:taxon-treatment>
