# Supplementary material for: Permian ancestors of Hymenoptera and Raphidioptera
Source: Zookeys. 2013 Dec 4;(358):45–67. doi: 10.3897/zookeys.358.6289 (PMC3867179; doi:10.3897/zookeys.358.6289)
Supplement: XML Treatment for Nanosialis ponomarenkoi [file zookeys.358.6289-treatment8.xml]

<!DOCTYPE tp:taxon-treatment
  PUBLIC "-//TaxonX//DTD Taxonomic Treatment Publishing DTD v0 20100105//EN" "tax-treatment-NSO.dtd">
<tp:taxon-treatment xmlns:tp="http://www.plazi.org/taxpub"><tp:treatment-meta><mixed-citation publication-type="journal"><person-group><name><surname>Shcherbakov</surname><given-names>Dmitry E.</given-names></name></person-group><article-title>Permian ancestors of Hymenoptera and Raphidioptera</article-title><source>Zookeys</source><day>4</day><month>12</month><year>2013</year><volume>2013</volume><issue>358</issue><fpage>45</fpage><lpage>67</lpage><pub-id pub-id-type="doi">10.3897/zookeys.358.6289</pub-id></mixed-citation></tp:treatment-meta><tp:nomenclature><tp:taxon-name>
                        <tp:taxon-name-part taxon-name-part-type="genus">Nanosialis</tp:taxon-name-part>
                        <tp:taxon-name-part taxon-name-part-type="species">ponomarenkoi</tp:taxon-name-part>
                        <object-id xmlns:xlink="http://www.w3.org/1999/xlink" xlink:type="simple">http://zoobank.org/1E1AC81B-0F3B-45EE-8492-4A94F47DE977</object-id>
                        <object-id xmlns:xlink="http://www.w3.org/1999/xlink" xlink:type="simple">http://species-id.net/wiki/Nanosialis_ponomarenkoi</object-id>
                    </tp:taxon-name><tp:taxon-status xmlns:xlink="http://www.w3.org/1999/xlink" xlink:type="simple">sp. n.</tp:taxon-status><xref ref-type="fig" rid="F1">Figs 3</xref><xref ref-type="fig" rid="F3">, 9</xref><xref ref-type="fig" rid="F3">, 10</xref><xref ref-type="fig" rid="F4">, 15–17</xref><xref ref-type="fig" rid="F5">, 23</xref><xref ref-type="fig" rid="F6">, 32</xref><xref ref-type="fig" rid="F6">, 33</xref></tp:nomenclature><tp:treatment-sec sec-type="Holotype"><title>Holotype.</title><p>Forewing PIN 3840/2603A (part and counterpart).</p></tp:treatment-sec><tp:treatment-sec sec-type="Description"><title>Description.</title><p>Forewing 3.0 mm long, elongate (2.7:1), narrowly rounded posterior to MA apex; 7 Sc veinlets; pterostigma distally translucent, with 2 veinlets inside; RP base and crossveins ir1, ir2 transverse, not far separated; ir1 at base of pterostigma; mp cell single, rather long; MP1 3-branched, pectinate backwards; MP2 2-branched; CuA simple; anal area 1/2 wing length; two anal veins (2A+3A with 3 branches), delimiting one anal cell.</p><p>Adult PIN 3840/2604A (part and counterpart; head, prothorax, legs, right wings, and apex of abdomen beyond 6th segment, missing; left forewing and hind wing plaited and superimposed, as clearly seen in their pterostigmal areas). Tentatively assigned to the same species on account of similar size and reconstructed forewing venation (differing from the holotype in the larger mp cell and more separated ir1 and ir2 crossveins). Hind wing with well-developed pterostigma. Body as preserved ~2 mm long, somewhat depressed dorsoventrally. Mesoscutum 0.7 mm wide, transverse oval (1.9:1), deeply convex; narrow anterior zone laterally cut off by deep grooves; adjacent third steeply sloped, with semicircular median lobe delimited by arched lines; mesoscutellum low triangular, delimited by deep grooves, with posterior margin slightly arched; mesopostnotum rather narrow. Metascutum 0.55 mm wide, ×1.3 narrower and twice shorter than mesoscutum, subtriangular, more flat, with anterior margin concave, area of metascutellum slightly upturned (no scutoscutellar sutures), posterior margin subangulate; metapostnotum very narrow, arched. Abdomen ~0.7 mm wide, well sclerotized; 1st tergite short (especially medially), broadly sinuate anteriorly, with deep semicircular posterior notch nearly dividing it medially; 2–6th tergites longer, transverse (~2.5:1).</p></tp:treatment-sec><tp:treatment-sec sec-type="Etymology"><title>Etymology.</title><p>Named after the paleoentomologist Alexander Ponomarenko.</p><fig id="F5" position="float" orientation="portrait"><label>Figures 23–28.</label><caption><p><tp:taxon-name>Nanosialidae</tp:taxon-name> venation: <bold>23</bold> <italic><tp:taxon-name>Nanosialis ?ponomarenkoi</tp:taxon-name></italic>, forewing, reconstructed <bold>24</bold> <italic><tp:taxon-name>Nanosialis bashkuevi</tp:taxon-name></italic> sp. n., hind wing <bold>25</bold> <italic><tp:taxon-name>Hymega rasnitsyni</tp:taxon-name></italic> gen. et sp. n., forewing PIN 3840/2604A, reconstructed <bold>26</bold> <italic><tp:taxon-name>Lydasialis micheneri</tp:taxon-name></italic> gen. et sp. n., forewing <bold>27</bold> <italic><tp:taxon-name>Lydasialis ?micheneri</tp:taxon-name></italic>, hind wing PIN 3840/2601 <bold>28</bold> <italic><tp:taxon-name>Raphisialis martynovi</tp:taxon-name></italic> gen. et sp. n., forewing, reconstructed. Scale bars, 500 µm.</p></caption><graphic xmlns:xlink="http://www.w3.org/1999/xlink" xlink:href="ZooKeys-358-045-g005.jpg" position="float" orientation="portrait" xlink:type="simple"/></fig><fig id="F6" position="float" orientation="portrait"><label>Figures 29–34.</label><caption><p>Hairs and setae on forewings: <bold>29–31</bold> uniform hair cover on veins and membrane: <bold>29</bold> <tp:taxon-name>Parasialidae</tp:taxon-name>, <italic><tp:taxon-name>Parasialis rozhkovi</tp:taxon-name></italic> holotype <bold>30</bold> <tp:taxon-name>Sialidae</tp:taxon-name>, <italic><tp:taxon-name>Sialis</tp:taxon-name></italic> sp. <bold>31</bold> <tp:taxon-name>Xyelidae</tp:taxon-name>, <italic><tp:taxon-name>Pleroneura coniferarum</tp:taxon-name></italic> <bold>32–34</bold> strong setae on veins only: <bold>32–33</bold> <tp:taxon-name>Nanosialidae</tp:taxon-name>, <italic><tp:taxon-name>Nanosialisponomarenkoi</tp:taxon-name></italic> gen. et sp. n., holotype (arrowheads, bases of strong setae on veins) <bold>34</bold> <tp:taxon-name>Raphidiidae</tp:taxon-name>, <italic><tp:taxon-name>Raphidia</tp:taxon-name></italic> sp., strong erect setae on veins. Recent (<bold>30, 31, 34</bold>); SEM, BSE (<bold>30–34</bold>). Scale bars, 200 µm (<bold>29, 30, 32</bold>), 100 µm (<bold>31, 34</bold>), 50 µm (<bold>33</bold>).</p></caption><graphic xmlns:xlink="http://www.w3.org/1999/xlink" xlink:href="ZooKeys-358-045-g006.jpg" position="float" orientation="portrait" xlink:type="simple"/></fig></tp:treatment-sec><tp:treatment-sec><!--Section generated to contain objects referenced in tp:taxon-treatment.--><fig id="F1" position="float" orientation="portrait"><label>Figures 1–4.</label><caption><p>Forewing venation: <bold>1</bold> <italic><tp:taxon-name>Parasialis latipennis</tp:taxon-name></italic> (<tp:taxon-name>Parasialidae</tp:taxon-name>; veins named) <bold>2</bold> <tp:taxon-name>Xyelidae</tp:taxon-name> (based mainly on Triassic <italic><tp:taxon-name>Asioxyela paurura</tp:taxon-name></italic> and <italic><tp:taxon-name>Madygenius primitivus</tp:taxon-name></italic>; cells named) <bold>3</bold> <italic><tp:taxon-name>Nanosialisponomarenkoi</tp:taxon-name></italic> gen. et sp. n. (<tp:taxon-name>Nanosialidae</tp:taxon-name>) <bold>4</bold> <italic><tp:taxon-name>Grimaldiraphidia</tp:taxon-name></italic> cf. <italic>parvula</italic> (<tp:taxon-name>Mesoraphidiidae</tp:taxon-name>). Black dots, nygmata. Not to scale.</p></caption><graphic xmlns:xlink="http://www.w3.org/1999/xlink" xlink:href="ZooKeys-358-045-g001.jpg" position="float" orientation="portrait" xlink:type="simple"/></fig><fig id="F3" position="float" orientation="portrait"><label>Figures 7–14.</label><caption><p><bold>7–8</bold> <tp:taxon-name>Parasialidae</tp:taxon-name>: <bold>7</bold> <italic><tp:taxon-name>Parasialis rozhkovi</tp:taxon-name></italic>, holotype male <bold>8</bold> <italic><tp:taxon-name>Parasialis latipennis</tp:taxon-name></italic>, holotype forewing (arrowheads, nygmata) <bold>9–10</bold> <tp:taxon-name>Nanosialidae</tp:taxon-name>: <bold>9</bold> <italic><tp:taxon-name>Nanosialis ponomarenkoi</tp:taxon-name></italic> gen. et sp. n., holotype forewing PIN 3840/2603A (SEM, SE; mirror image) <bold>10</bold> <italic><tp:taxon-name>Nanosialis ?ponomarenkoi</tp:taxon-name></italic>, body with superimposed wings PIN 3840/2604A (counterpart; arrowhead, incision of 1st abdominal tergite)  <bold>11–12</bold> <tp:taxon-name>Xyelidae</tp:taxon-name>: <bold>11</bold> <italic><tp:taxon-name>Asioxyela paurura</tp:taxon-name></italic> (<tp:taxon-name>Archexyelinae</tp:taxon-name>) forewing PIN 2785/2491 <bold>12</bold> female <tp:taxon-name>Xyelinae</tp:taxon-name> indet., PIN 2452/582 <bold>13–14</bold> <tp:taxon-name>Mesoraphidiidae</tp:taxon-name>: <bold>13</bold> female gen. indet., PIN 2997/2662, halves of ovipositor separated <bold>14</bold> female <tp:taxon-name>Nanoraphidiini</tp:taxon-name> indet., PIN 2784/1127. Permian of Russia (<bold>7–10</bold>), Triassic of Madygen, Kyrgyzstan (<bold>11</bold>), Jurassic of Karatau, Kazakhstan (<bold>12–14</bold>). Scale bars, 2 mm (<bold>7, 8, 11–14</bold>), 500 µm (<bold>9, 10</bold>).</p></caption><graphic xmlns:xlink="http://www.w3.org/1999/xlink" xlink:href="ZooKeys-358-045-g003.jpg" position="float" orientation="portrait" xlink:type="simple"/></fig><fig id="F4" position="float" orientation="portrait"><label>Figures 15–22.</label><caption><p><tp:taxon-name>Nanosialidae</tp:taxon-name>: <bold>15</bold> <italic><tp:taxon-name>Nanosialis ponomarenkoi</tp:taxon-name></italic> gen. et sp. n., holotype forewing PIN 3840/2603A (mirror image) <bold>16–17</bold> <italic><tp:taxon-name>Nanosialis ?ponomarenkoi</tp:taxon-name></italic> PIN 3840/2604A: <bold>16</bold> body with superimposed wings (part) <bold>17</bold> thorax and base of abdomen (counterpart, SEM, BSE) <bold>18</bold> <italic><tp:taxon-name>Nanosialis bashkuevi</tp:taxon-name></italic> sp. n., holotype hind wing PIN 3840/2633 <bold>19</bold> <italic><tp:taxon-name>Lydasialis micheneri</tp:taxon-name></italic> gen. et sp. n., holotype forewing PIN 3840/2602 <bold>20</bold> <italic><tp:taxon-name>Lydasialis ?micheneri</tp:taxon-name></italic>, hind wing 3840/2601 <bold>21</bold> <italic><tp:taxon-name>Hymega rasnitsyni</tp:taxon-name></italic> gen. et sp. n., holotype forewing PIN 3840/2600 <bold>22</bold> <italic><tp:taxon-name>Raphisialis martynovi</tp:taxon-name></italic> gen. et sp. n., holotype forewing PIN 3840/2009 (mirror image). Scale bars, 500 µm.</p></caption><graphic xmlns:xlink="http://www.w3.org/1999/xlink" xlink:href="ZooKeys-358-045-g004.jpg" position="float" orientation="portrait" xlink:type="simple"/></fig></tp:treatment-sec></tp:taxon-treatment>
