# Supplementary material for: Permian ancestors of Hymenoptera and Raphidioptera
Source: Zookeys. 2013 Dec 4;(358):45–67. doi: 10.3897/zookeys.358.6289 (PMC3867179; doi:10.3897/zookeys.358.6289)
Supplement: XML Treatment for Hymega rasnitsyni [file zookeys.358.6289-treatment13.xml]

<!DOCTYPE tp:taxon-treatment
  PUBLIC "-//TaxonX//DTD Taxonomic Treatment Publishing DTD v0 20100105//EN" "tax-treatment-NSO.dtd">
<tp:taxon-treatment xmlns:tp="http://www.plazi.org/taxpub"><tp:treatment-meta><mixed-citation publication-type="journal"><person-group><name><surname>Shcherbakov</surname><given-names>Dmitry E.</given-names></name></person-group><article-title>Permian ancestors of Hymenoptera and Raphidioptera</article-title><source>Zookeys</source><day>4</day><month>12</month><year>2013</year><volume>2013</volume><issue>358</issue><fpage>45</fpage><lpage>67</lpage><pub-id pub-id-type="doi">10.3897/zookeys.358.6289</pub-id></mixed-citation></tp:treatment-meta><tp:nomenclature><tp:taxon-name>
                        <tp:taxon-name-part taxon-name-part-type="genus">Hymega</tp:taxon-name-part>
                        <tp:taxon-name-part taxon-name-part-type="species">rasnitsyni</tp:taxon-name-part>
                        <object-id xmlns:xlink="http://www.w3.org/1999/xlink" xlink:type="simple">http://zoobank.org/0C81D97C-5273-437E-943A-BCC84D2870B6</object-id>
                        <object-id xmlns:xlink="http://www.w3.org/1999/xlink" xlink:type="simple">http://species-id.net/wiki/Hymega_rasnitsyni</object-id>
                    </tp:taxon-name><tp:taxon-status xmlns:xlink="http://www.w3.org/1999/xlink" xlink:type="simple">sp. n.</tp:taxon-status><xref ref-type="fig" rid="F4">Figs 21</xref><xref ref-type="fig" rid="F5">, 25</xref></tp:nomenclature><tp:treatment-sec sec-type="Holotype"><title>Holotype.</title><p>Forewing PIN 3840/2600 (part and counterpart; costal and mp areas torn off and overturned, base and cubitoanal area missing).</p></tp:treatment-sec><tp:treatment-sec sec-type="Description"><title>Description.</title><p>Forewing ~3.4 mm long, broad (~2.5:1); costal space wide, with more than 5 Sc veinlets; pterostigma large, distally translucent, with 2 veinlets inside; R fork proximal; RP base short; ir1 oblique, distant from pterostigma; MP1 4-branched; 1mp cell very short; two crossveins mcu.</p></tp:treatment-sec><tp:treatment-sec sec-type="Etymology"><title>Etymology.</title><p>Named after the paleoentomologist Alexander Rasnitsyn.</p></tp:treatment-sec><tp:treatment-sec><!--Section generated to contain objects referenced in tp:taxon-treatment.--><fig id="F4" position="float" orientation="portrait"><label>Figures 15–22.</label><caption><p><tp:taxon-name>Nanosialidae</tp:taxon-name>: <bold>15</bold> <italic><tp:taxon-name>Nanosialis ponomarenkoi</tp:taxon-name></italic> gen. et sp. n., holotype forewing PIN 3840/2603A (mirror image) <bold>16–17</bold> <italic><tp:taxon-name>Nanosialis ?ponomarenkoi</tp:taxon-name></italic> PIN 3840/2604A: <bold>16</bold> body with superimposed wings (part) <bold>17</bold> thorax and base of abdomen (counterpart, SEM, BSE) <bold>18</bold> <italic><tp:taxon-name>Nanosialis bashkuevi</tp:taxon-name></italic> sp. n., holotype hind wing PIN 3840/2633 <bold>19</bold> <italic><tp:taxon-name>Lydasialis micheneri</tp:taxon-name></italic> gen. et sp. n., holotype forewing PIN 3840/2602 <bold>20</bold> <italic><tp:taxon-name>Lydasialis ?micheneri</tp:taxon-name></italic>, hind wing 3840/2601 <bold>21</bold> <italic><tp:taxon-name>Hymega rasnitsyni</tp:taxon-name></italic> gen. et sp. n., holotype forewing PIN 3840/2600 <bold>22</bold> <italic><tp:taxon-name>Raphisialis martynovi</tp:taxon-name></italic> gen. et sp. n., holotype forewing PIN 3840/2009 (mirror image). Scale bars, 500 µm.</p></caption><graphic xmlns:xlink="http://www.w3.org/1999/xlink" xlink:href="ZooKeys-358-045-g004.jpg" position="float" orientation="portrait" xlink:type="simple"/></fig><fig id="F5" position="float" orientation="portrait"><label>Figures 23–28.</label><caption><p><tp:taxon-name>Nanosialidae</tp:taxon-name> venation: <bold>23</bold> <italic><tp:taxon-name>Nanosialis ?ponomarenkoi</tp:taxon-name></italic>, forewing, reconstructed <bold>24</bold> <italic><tp:taxon-name>Nanosialis bashkuevi</tp:taxon-name></italic> sp. n., hind wing <bold>25</bold> <italic><tp:taxon-name>Hymega rasnitsyni</tp:taxon-name></italic> gen. et sp. n., forewing PIN 3840/2604A, reconstructed <bold>26</bold> <italic><tp:taxon-name>Lydasialis micheneri</tp:taxon-name></italic> gen. et sp. n., forewing <bold>27</bold> <italic><tp:taxon-name>Lydasialis ?micheneri</tp:taxon-name></italic>, hind wing PIN 3840/2601 <bold>28</bold> <italic><tp:taxon-name>Raphisialis martynovi</tp:taxon-name></italic> gen. et sp. n., forewing, reconstructed. Scale bars, 500 µm.</p></caption><graphic xmlns:xlink="http://www.w3.org/1999/xlink" xlink:href="ZooKeys-358-045-g005.jpg" position="float" orientation="portrait" xlink:type="simple"/></fig></tp:treatment-sec></tp:taxon-treatment>
